# Supplementary material for: Mathematical Contact Tracing Models for the COVID-19 Pandemic: A Systematic Review of the Literature
Source: Healthcare (Basel). 2025 Apr 18;13(8):935. doi: 10.3390/healthcare13080935 (PMC12026787; doi:10.3390/healthcare13080935)
Supplement: Supplementary file 1 [file healthcare-13-00935-s001.zip]

Archive with 1 entries (1 files):
- healthcare-3550689-supplementary.pdf
